# Supplementary material for: ﻿Camelliashuangbaiensis (Theaceae), a new species from Yunnan, China
Source: PhytoKeys. 2025 Mar 26;254:143–9. doi: 10.3897/phytokeys.254.144891 (PMC11966142; doi:10.3897/phytokeys.254.144891)
Supplement: XML Treatment for Camellia shuangbaiensis [file phytokeys.254.144891-treatment1.xml]

<!DOCTYPE tp:taxon-treatment
  PUBLIC "-//TaxonX//DTD Taxonomic Treatment Publishing DTD v0 20100105//EN" "tax-treatment-NSO.dtd">
<tp:taxon-treatment xmlns:tp="http://www.plazi.org/taxpub"><tp:treatment-meta><kwd-group><label>Taxon classification</label><kwd>
                <named-content content-type="kingdom">Plantae</named-content>
              </kwd><kwd>
                <named-content content-type="order">Ericales</named-content>
              </kwd><kwd>
                <named-content content-type="family">Theaceae</named-content>
              </kwd></kwd-group><mixed-citation publication-type="journal"><person-group><name><surname>Li</surname><given-names>Zi-Yuan</given-names></name><name><surname>Wu</surname><given-names>Bao-Huan</given-names></name><name><surname>Qu</surname><given-names>Shang</given-names></name><name><surname>Du</surname><given-names>Le-Shan</given-names></name><name><surname>Liu</surname><given-names>Hai-Ou</given-names></name><name><surname>Duan</surname><given-names>He-Xiang</given-names></name><name><surname>Li</surname><given-names>Fei-Fei</given-names></name><name><surname>Liu</surname><given-names>Wen-Hui</given-names></name></person-group><article-title>﻿<italic><tp:taxon-name><tp:taxon-name-part taxon-name-part-type="genus" reg="Camellia">Camellia</tp:taxon-name-part><tp:taxon-name-part taxon-name-part-type="species" reg="shuangbaiensis">shuangbaiensis</tp:taxon-name-part></tp:taxon-name></italic> (<tp:taxon-name><tp:taxon-name-part taxon-name-part-type="family">Theaceae</tp:taxon-name-part></tp:taxon-name>), a new species from Yunnan, China</article-title><source>PhytoKeys</source><day>26</day><month>03</month><year>2025</year><volume>254</volume><fpage>143</fpage><lpage>149</lpage><pub-id pub-id-type="doi">10.3897/phytokeys.254.144891</pub-id></mixed-citation></tp:treatment-meta><tp:nomenclature><label>﻿</label><tp:taxon-name>
              <object-id xmlns:xlink="http://www.w3.org/1999/xlink" content-type="arpha" xlink:type="simple">9C3538D1-E281-5ACB-8FA8-EFDF9F8F78C4</object-id>
              <tp:taxon-name-part taxon-name-part-type="genus" reg="Camellia">Camellia</tp:taxon-name-part>
              <tp:taxon-name-part taxon-name-part-type="species" reg="shuangbaiensis">shuangbaiensis</tp:taxon-name-part>
              <object-id xmlns:xlink="http://www.w3.org/1999/xlink" content-type="ipni" xlink:type="simple">urn:lsid:ipni.org:names:77359329-1</object-id>
            </tp:taxon-name><tp:taxon-authority>G.P.Yang &amp; B.H.Wu</tp:taxon-authority><tp:taxon-status xmlns:xlink="http://www.w3.org/1999/xlink" xlink:type="simple">sp. nov.</tp:taxon-status><xref ref-type="fig" rid="F1">Fig. 1 Chinese name: 双柏山茶 (Shuang Bai Shan Cha)</xref></tp:nomenclature><tp:treatment-sec sec-type="material" id="SECID0EAIAC"><title>Type.</title><p><bold>China</bold> • <bold>Yunnan</bold>: Shuangbai County, Damaidi Township, in ravine. <named-content xmlns:xlink="http://www.w3.org/1999/xlink" content-type="dwc:verbatimCoordinates" xlink:type="simple"><named-content content-type="geo-json" specific-use="{&#34;type&#34;:&#34;Point&#34;,&#34;coordinates&#34;:[101.847333,24.374000]}" id="NCID0ENIAC" xlink:type="simple">24°22.44'N, 101°50.84'E</named-content></named-content>, 1740.262051 m a.s.l., 6 June 2024 (fl.), <italic>S. Qu and G.P. Yang Lg2024132</italic> (holotype: CNGB!; isotypes: <named-content xmlns:xlink="http://www.w3.org/1999/xlink" content-type="dwc:institutional_code" xlink:title="South China Botanical Garden" xlink:href="http://grbio.org/institution/south-china-botanical-garden" xlink:type="simple">IBSC</named-content>!).</p></tp:treatment-sec><tp:treatment-sec sec-type="diagnosis" id="SECID0EZIAC"><title>Diagnosis.</title><p><italic><tp:taxon-name><tp:taxon-name-part taxon-name-part-type="genus" reg="Camellia">Camellia</tp:taxon-name-part><tp:taxon-name-part taxon-name-part-type="species" reg="shuangbaiensis">shuangbaiensis</tp:taxon-name-part></tp:taxon-name></italic> morphologically resembles <italic><tp:taxon-name><tp:taxon-name-part taxon-name-part-type="genus" reg="Camellia">C.</tp:taxon-name-part><tp:taxon-name-part taxon-name-part-type="species" reg="mileensis">mileensis</tp:taxon-name-part></tp:taxon-name></italic> T.L.Ming and <italic><tp:taxon-name><tp:taxon-name-part taxon-name-part-type="genus" reg="Camellia">C.</tp:taxon-name-part><tp:taxon-name-part taxon-name-part-type="species" reg="hongkongensis">hongkongensis</tp:taxon-name-part></tp:taxon-name></italic> Seem., but it can be distinguished from the latter two species by its leaves with ovate shape, tomentose abaxial surface and rounded leaf base and bracteoles/sepals 14–16.</p></tp:treatment-sec><tp:treatment-sec sec-type="description" id="SECID0EAKAC"><title>Description.</title><p>Small evergreen tree, 2–4 m tall; bark greyish brown, rough; current-year branchlets densely covered with whitish pubescence. Leaf blades ovate to elliptic, leaf apex acuminate to acute, leaf base round, 3.5–6.5 × 2.3–4 cm, leaf blade leathery, adaxially dark green, pubescent along the midrib, abaxially light green, tomentose, more or less punctate; midrib prominent on both surfaces, secondary veins 5–6 pairs, elevated on adaxial surface and impressed on abaxial surface; petiole 2–5 mm long, pubescent. Flowers solitary or sometimes 2 or 3-clustered, terminal, subterminal or axillary, 2–4 cm in diameter, sessile. Bracteoles and sepals 14–16, semipersistent, outside brownish silky pubescent, inside glabrous; outer bracteoles and sepals broadly semiorbicular, rarely apex bifid; inner bracteoles and sepals suborbicular to oblong-elliptic. Petals 6–7, red, basally slightly connate, oblong-elliptic to obovate-elliptic, apex round, 7–11 × 4–5 mm, outside white silky pubescent along ridge. Stamens 33–40, 1.5–2.8 cm long, glabrous; outer filament whorl basally connate for 1–1.5 cm. Ovary 3-loculed, about 2.5–3.3 mm in diameter, tomentose. Styles 3, distinct, glabrous, 1.4–1.75 cm long. Capsule ovoid or subglobose, surface furfuraceous, 1.7–1.9 cm in diameter; pericarp ca. 2 mm thick.</p><fig id="F1" position="float" orientation="portrait"><object-id xmlns:xlink="http://www.w3.org/1999/xlink" content-type="doi" xlink:type="simple">10.3897/phytokeys.254.144891.figure1</object-id><object-id xmlns:xlink="http://www.w3.org/1999/xlink" content-type="arpha" xlink:type="simple">5BEABACB-8D9E-5D65-834A-4245A188377A</object-id><label>Figure 1.</label><caption><p><italic><tp:taxon-name><tp:taxon-name-part taxon-name-part-type="genus" reg="Camellia">Camellia</tp:taxon-name-part><tp:taxon-name-part taxon-name-part-type="species" reg="shuangbaiensis">shuangbaiensis</tp:taxon-name-part></tp:taxon-name></italic><bold>A</bold> flowering individual and habitat <bold>B</bold> stem <bold>C</bold> flowering branch <bold>D</bold> fruiting branches <bold>E</bold> tomentose and punctate leaf abaxial surface <bold>F</bold> pubescent midvein on the leaf abaxial surface <bold>G</bold> leaves <bold>H</bold> branchlet <bold>I</bold> flower buds <bold>J</bold> fruits <bold>K</bold> bracteoles and sepals <bold>L</bold> pistil <bold>M</bold> androecium <bold>N</bold> petals. Photographed by Shang Qu and Bao-Huan Wu. Scale bars: 1 cm.</p></caption><graphic xmlns:xlink="http://www.w3.org/1999/xlink" xlink:href="phytokeys-254-143_article-144891__-g001.jpg" position="float" orientation="portrait" xlink:type="simple" id="oo_1291174.jpg"><uri content-type="original_file" xlink:type="simple">https://binary.pensoft.net/fig/1291174</uri></graphic></fig></tp:treatment-sec><tp:treatment-sec sec-type="phenology" id="SECID0EZLAC"><title>Phenology.</title><p>Flowering in February, fruiting in June.</p></tp:treatment-sec><tp:treatment-sec sec-type="etymology" id="SECID0E5LAC"><title>Etymology.</title><p>The specific epithet “shuangbaiensis” refers to Shuangbai County of Yunnan Province, the type locality of the new species.</p></tp:treatment-sec><tp:treatment-sec sec-type="distribution" id="SECID0ENMAC"><title>Distribution and habitat.</title><p>Presently, <italic><tp:taxon-name><tp:taxon-name-part taxon-name-part-type="genus" reg="Camellia">Camellia</tp:taxon-name-part><tp:taxon-name-part taxon-name-part-type="species" reg="shuangbaiensis">shuangbaiensis</tp:taxon-name-part></tp:taxon-name></italic> is only known from its type locality, Shuangbai County of central Yunnan. It is distributed in mountain slope mixed forest habitat at altitudes of 1500–2000 m a.s.l.</p></tp:treatment-sec><tp:treatment-sec sec-type="material" id="SECID0E5MAC"><title>Additional specimens examined.</title><p>China • Yunnan: Shuangbai County, Damaidi Town, Damaidi Country, <named-content xmlns:xlink="http://www.w3.org/1999/xlink" content-type="dwc:verbatimCoordinates" xlink:type="simple"><named-content content-type="geo-json" specific-use="{&#34;type&#34;:&#34;Point&#34;,&#34;coordinates&#34;:[101.847333,24.374000]}" id="NCID0EHNAC" xlink:type="simple">24°22.44'N, 101°50.84'E</named-content></named-content>, 1740 m a.s.l., 5 February. 2024 (fl.), <italic>S. Qu and G.P. Yang Lg2024133</italic> (CNGB; <named-content xmlns:xlink="http://www.w3.org/1999/xlink" content-type="dwc:institutional_code" xlink:title="Sun Yat-sen University" xlink:href="http://grbio.org/institution/zhongshan-sun-yatsen-university" xlink:type="simple">SYS</named-content>); • ibid., 11 June 2024 (young fr.), <italic>S. Qu and F.F. Li Lg2024135</italic> (<named-content xmlns:xlink="http://www.w3.org/1999/xlink" content-type="dwc:institutional_code" xlink:title="Sun Yat-sen University" xlink:href="http://grbio.org/institution/zhongshan-sun-yatsen-university" xlink:type="simple">SYS</named-content>); • ibid., 11 June 2024 (young fr.), <italic>S. Qu and F.F. Li Lg2024136</italic> (<named-content xmlns:xlink="http://www.w3.org/1999/xlink" content-type="dwc:institutional_code" xlink:title="Sun Yat-sen University" xlink:href="http://grbio.org/institution/zhongshan-sun-yatsen-university" xlink:type="simple">SYS</named-content>); • ibid., 11 June 2024 (young fr.), <italic>S. Qu and F.F. Li Lg2024137</italic> (<named-content xmlns:xlink="http://www.w3.org/1999/xlink" content-type="dwc:institutional_code" xlink:title="Sun Yat-sen University" xlink:href="http://grbio.org/institution/zhongshan-sun-yatsen-university" xlink:type="simple">SYS</named-content>); • ibid., 11 June 2024 (young fr.), <italic>S. Qu and F.F. Li Lg2024138</italic> (<named-content xmlns:xlink="http://www.w3.org/1999/xlink" content-type="dwc:institutional_code" xlink:title="Sun Yat-sen University" xlink:href="http://grbio.org/institution/zhongshan-sun-yatsen-university" xlink:type="simple">SYS</named-content>); • ibid., 11 June 2024 (young fr.), <italic>S. Qu and F.F. Li Lg2024139</italic> (<named-content xmlns:xlink="http://www.w3.org/1999/xlink" content-type="dwc:institutional_code" xlink:title="Sun Yat-sen University" xlink:href="http://grbio.org/institution/zhongshan-sun-yatsen-university" xlink:type="simple">SYS</named-content>); • ibid., 11 June 2024 (young fr.), <italic>S. Qu and F.F. Li Lg2024140</italic> (<named-content xmlns:xlink="http://www.w3.org/1999/xlink" content-type="dwc:institutional_code" xlink:title="Sun Yat-sen University" xlink:href="http://grbio.org/institution/zhongshan-sun-yatsen-university" xlink:type="simple">SYS</named-content>).</p></tp:treatment-sec></tp:taxon-treatment>
